# Supplementary material for: A Feasibility Study to Increase Chronic Hepatitis C Virus RNA Testing and Linkage to Care among Clients Attending Homeless Services in Amsterdam, The Netherlands
Source: Diagnostics (Basel). 2021 Jun 30;11(7):1197. doi: 10.3390/diagnostics11071197 (PMC8306529; doi:10.3390/diagnostics11071197)
Supplement: Supplementary file 1 [file diagnostics-11-01197-s001.zip]

Archive with 1 entries (1 files):
- diagnostics-1221417-supplementary.pdf
